# Supplementary material for: Immunologic Response to SARS-CoV-2 Vaccination in Pediatric Kidney Transplant Recipients: A Systematic Review and Meta-Analysis
Source: Vaccines (Basel). 2023 Jun 9;11(6):1080. doi: 10.3390/vaccines11061080 (PMC10302704; doi:10.3390/vaccines11061080)
Supplement: Supplementary file 1 [file vaccines-11-01080-s001.zip]

Archive with 1 entries (1 files):
- vaccines-2336895-supplementary.pdf
